# Supplementary material for: Hypoxia disrupts proteostasis in Caenorhabditis elegans
Source: Aging Cell. 2014 Dec 16;14(1):92–101. doi: 10.1111/acel.12301 (PMC4326909; doi:10.1111/acel.12301)
Supplement: Supplementary file 2 [file acel0014-0092-sd2.xlsx]

## Sheet: Sheet1
Fawcett et al., Table S1
Supplemental Table 1. Summary of experiments in Figure 1: Hypoxia induces polyglutamine protein aggregation after 24 hour exposure.
	normoxia			5000 ppm O2				1000 ppm O2				anoxia, <10 ppm O2
Strain	#YFP foci	SD	n	#YFP foci	SD	n	p-value	#YFP foci	SD	n	p-value	#YFP foci	SD	n	p-value
YFP::polyQ35(rmls132)	2.1	1.4832	20	1.75	0.966	20	ns	7.2	2.5874	20	***	1.15	0.993	20	ns
Q35	3.4	2.2804	20	2.6	1.788	20	ns	21	7.5254	20	****	2.95	2.1637	20	ns
Q35	1.2	1.15	20	2.45	1.761	20	ns	10.1	7.2468	20	***	-	-	-	-
Q35	6.5	3.277	22	10.3	2.36	20	ns	24.3	8.511	26	****	-	-	-	-
Q35	1.8	1.6733	20	-	-	-	-	12.5	4.968	20	****	0.45	0.686	20	ns
Q35	1.1	1.119	20	-	-	-	-	7.05	4.0194	20	***	0.45	0.60481	20	ns
Q35	1.1	1.1192	20	-	-	-	-	11.15	7.365	20	***	0.6667	0.6171	15	ns
Q35	15.19	4.15	16	-	-	-	-	27.91	6.32	23	***	-	-	-	-
Q35	1.6	1.54	30	-	-	-	-	8.89	5.32	27	***	-	-	-	-
Q35	2.82	2.08	38	-	-	-	-	17.44	5.38	32	***	-	-	-	-
Q35	1.05	1.91	20	-	-	-	-	-	-	-	-	0.25	0.463	8	ns
Q35	0.95	0.998	20	-	-	-	-	-	-	-	-	0.6	0.8207	20	ns
YFP::polyQ40(rmls133)	8.6	3.095	40	-	-	-	-	29.025	6.952	40	****	-	-	-	-
Q40	10.95	2.187	20	-	-	-	-	29.95	6.311	20	****	-	-	-	-
Q40	10.8	5.5497	20	-	-	-	-	29.3	9.636	20	****	-	-	-	-
Q40	9.7	4.68	20	-	-	-	-	29.3	5.948	20	****	-	-	-	-
p-value: ns = >0.05, * = ≤0.05, ** = ≤0.01, *** = ≤0.001, **** = ≤0.0001
