# Supplementary material for: Hypoxia disrupts proteostasis in Caenorhabditis elegans
Source: Aging Cell. 2014 Dec 16;14(1):92–101. doi: 10.1111/acel.12301 (PMC4326909; doi:10.1111/acel.12301)
Supplement: Supplementary file 3 [file acel0014-0092-sd3.xlsx]

## Sheet: Sheet1
Fawcett et al., Supplemental Table 2
Supplemental Table 2A. Summary of experiments from Fig. 2A,B: Exposure to hypoxia has long-lasting effects on proteostasis.
Strain	Condition (24 hours)	Age at hypoxia	Median onset of paralysis (days)	n	p-value
YFP::polyQ40(rmls133)	normoxia	L1	9	20	**
Q40	1000 ppm O2	L1	6	35
Q40	normoxia	L1	10	40	****
Q40	1000 ppm O2	L1	6	40
Q40	normoxia	L1	9	32	ns
Q40	1000 ppm O2	L1	7	44
Q40	normoxia	L4	8	45	***
Q40	1000 ppm O2	L4	5	72
Q40	normoxia	L4	8	60	ns
Q40	1000 ppm O2	L4	6	70
Q40	normoxia	L4	10	48	****
Q40	1000 ppm O2	L4	7	41
p-value: ns = >0.05, * = ≤0.05, ** = ≤0.01, *** = ≤0.001, **** = ≤0.0001
Supplemental Table 2B. Summary of experiments from Fig. 2C,D: Exposure to hypoxia has no effect on N2 or YFP::polyQ0 animals
Strain	Condition (24 hours)	Age at hypoxia	Median onset of paralysis (days)	n	p-value
YFP::polyQ0(rmls126)	normoxia	L4	12	40	ns
Q0	1000 ppm O2	L4	11	40
Q0	normoxia	L4	10	40	ns
Q0	1000 ppm O2	L4	10	32
N2	normoxia	L4	undefined	35	ns
N2	1000 ppm O2	L4	undefined	35
N2	normoxia	L4	undefined	39	ns
N2	1000 ppm O2	L4	undefined	36
