# Supplementary material for: Hypoxia disrupts proteostasis in Caenorhabditis elegans
Source: Aging Cell. 2014 Dec 16;14(1):92–101. doi: 10.1111/acel.12301 (PMC4326909; doi:10.1111/acel.12301)
Supplement: Supplementary file 4 [file acel0014-0092-sd4.xlsx]

## Sheet: Sheet1
Supplemental Table 3.
Supplemental Table 3A. Summary of experiments from Figure 3A,B: Hypoxia accelerates paralysis associated with expression of amyloid-β1-42 and tau(V337M).
Strain	Condition (24 hours)	Age at hypoxia	Median onset of paralysis (days)	n	p-value
CL2006 dvls2[Punc-54::beta-peptide;pRF4]	normoxia	L4	13	20	***
A-beta	1000 ppm O2	L4	7	26
A-beta	normoxia	L4	10	35	**
A-beta	1000 ppm O2	L4	6	25
A-beta	normoxia	L4	10	15	**
A-beta	1000 ppm O2	L4	7	26
CK10 bkIs10[Paex-3::h4R1NTauV337M;Pmyo-2::gfp]	normoxia	L4	10	20	**
Tau	1000 ppm O2	L4	6	20
Tau	normoxia	L4	undefined	15	**
Tau	1000 ppm O2	L4	4	16
Tau	normoxia	L4	13	15	ns
Tau	1000 ppm O2	L4	12	15
p-value: ns = >0.05, * = ≤0.05, ** = ≤0.01, *** = ≤0.001, **** = ≤0.0001
Supplemental Table 3B. Summary of experiments from Figure 3C: Hypoxia accelerates paralysis associated with expression of metastable ts dyn-1
Strain	Condition	Temperature	% uncoordinated				p-value
			Trial 1	Trial 2	Trial 3	Trial 4
N2	normoxia	20°C	12.5	17.1	14.7	17.1
dyn-1(ky51)	normoxia	20°C	36	23.5	20	22.2	ns
N2	normoxia	28°C	17	11.8	11.4	16.7
dyn-1	normoxia	28°C	100	94	100	97	****
N2	1000 ppm O2	20°C	22	19.4	20.6	21
dyn-1	1000 ppm O2	20°C	100	100	97	94	****
p-value: ns = >0.05, * = ≤0.05, ** = ≤0.01, *** = ≤0.001, **** = ≤0.0001
