# Supplementary material for: Hypoxia disrupts proteostasis in Caenorhabditis elegans
Source: Aging Cell. 2014 Dec 16;14(1):92–101. doi: 10.1111/acel.12301 (PMC4326909; doi:10.1111/acel.12301)
Supplement: Supplementary file 5 [file acel0014-0092-sd5.xlsx]

## Sheet: Sheet1
Fawcett et al., Supplemental Table 4
Supplemental Table 4A: Summary of YFP aggregation experiments in Fig. 4B: HIF-1 is necessary to protect against protein aggregation in hypoxia.
	YFP::polyQ35(rmls132)			YFP::polyQ35;hif-1(ia04)
Condition (24 hours)	# YFP foci	SD	n	# YFP foci	SD	n	p-value
normoxia	13.4	3.28	20	12.85	2.77	20	ns			-
5000 ppm O2	14.55	3.14	20	28	4.41	20	***
1000 ppm O2	29.9	4.854	20	50.4	8.94	20	*
normoxia	11.5	3.3	20	10.2	2.118	20	ns
5000 ppm O2	13.35	1.6944	20	21.65	6.055	20	**
1000 ppm O2	18.3	4.5433	20	36.45	9.445	20	****
normoxia	9.15	2.32	20	10.1	2.81	20	ns
5000 ppm O2	10.3	2.36	20	21.1	4.4299	20	***
1000 ppm O2	18.95	3.47	20	33.9	7.09	20	**
normoxia	5.2	2.59	20	3.5	1.7	20	ns
5000 ppm O2	4.9	1.48	19	9.6	2.67	20	*
1000 ppm O2	33.45	5.86	19	40.3	2.66	20	**
normoxia	10.3	2.47	20	11.45	3.66	20	ns
5000 ppm O2	16.1	2.26	20	22.5	3.72	20	***
1000 ppm O2	29	5.16	20	50.35	6.13	20	***
normoxia	1.7	0.73	20	2.75	1.55	20	ns
5000 ppm O2	2.6	1.788	20	8.2	2.41	20	***
1000 ppm O2	9.45	4.122	20	13	4.837	20	ns
normoxia	8.5	2.16	20	9.65	2.277	20	ns
5000 ppm O2	11	2.63	20	9.65	3.1556	20	ns
1000 ppm O2	15.7	4.47	20	34.5	8.166	20	*
p-value: ns = >0.05, * = ≤0.05, ** = ≤0.01, *** = ≤0.001, **** = ≤0.0001
Supplemental Table 4B: Summary of YFP aggregation experiments in Fig. 4C: Increased activity of HIF-1 is not sufficient to protect against hypoxia-induced protein aggregation.
	YFP::polyQ35(rmls132)			YFP::polyQ35;egl-9(sa307)				YFP::polyQ35;vhl-1(ok161)
Condition (24 hours)	# YFP foci	SD	n	# YFP foci	SD	n	p-value	# YFP foci	SD	n	p-value
normoxia	0.9	0.8522	20	1.25	1.409	20	ns	2.15	1.785	20	ns
5000 ppm O2	2.2	1.6091	20	2.05	1.234	20	ns	5.25	2.1975	20	ns
1000 ppm O2	18.8	5.7087	20	17.75	6.3979	20	ns	21.75	9.978	20	ns
normoxia	1.1	0.85	20	1.8	1.105	20	ns	-	-	-	-
5000 ppm O2	2.35	1.7252	20	2.6	1.818	20	ns	-	-	-	-
1000 ppm O2	9.55	3.5165	20	13.3	6.5702	20	ns	-	-	-	-
normoxia	10.75	3.63	20	11.7	2.92	20	ns	-	-	-	-
5000 ppm O2	10.95	3	20	18	3.82	20	ns	-	-	-	-
1000 ppm O2	22.35	5.83	20	27.9	7.946	20	ns	-	-	-	-
normoxia	1.6	1.2311	20	2.3	1.3018	20	ns	-	-	-	-
5000 ppm O2	2.25	1.65	20	2	1.4509	20	ns	-	-	-	-
1000 ppm O2	17.05	4.5245	20	23.65	7.6383	20	ns	-	-	-	-
normoxia	2	1.0259	20	1.9	1.48	20	ns	-	-	-	-
1000 ppm O2	10	3.7557	20	11.25	3.55	20	ns	-	-	-	-
normoxia	4.15	1.8994	20	2.75	1.888	20	ns	-	-	-	-
1000 ppm O2	9.85	2.91	20	10	3.18	20	ns	-	-	-	-
normoxia	1.35	1.309	20	2.7	1.867	20	ns	-	-	-	-
5000 ppm O2	2.45	1.761	20	3.95	1.791	20	ns	-	-	-	-
1000 ppm O2	11.1	3.523	20	14.3	4.485	20	ns	-	-	-	-
normoxia	1	0.845	29	3.207	1.207	29	ns	-	-	-	-
5000 ppm O2	3.889	1.948	27	6.448	1.948	29	*	-	-	-	-
1000 ppm O2	14.32	7.298	29	16.8	5.327	30	ns	-	-	-	-
normoxia	0.65	0.587	20	-	-	-	-	1.25	0.8507	20	ns
5000 ppm O2	1.2	1.196	20	-	-	-	-	2.65	1.348	20	ns
1000 ppm O2	6.1	3.076	20	-	-	-	-	9.75	3.6544	20	ns
normoxia	2.4	1.5335	20	-	-	-	-	3.75	1.743	20	ns
5000 ppm O2	4.78	1.888	14	-	-	-	-	6.25	2.653	20	ns
1000 ppm O2	11.4	4.8601	20	-	-	-	-	14.357	4.087	14	ns
p-value: ns = >0.05, * = ≤0.05, ** = ≤0.01, *** = ≤0.001, **** = ≤0.0001
Supplemental Table 4C: Summary of YFP aggregation experiments in Fig. 4D: DAF-16 do not alter hypoxia-induced protein aggregation
	YFP::polyQ40(rmls133)			YFP::polyQ40;daf-16(mu86)
Condition (24 hours)	# YFP foci	SD	n	# YFP foci	SD	n	p-value
normoxia	18.2	9.43	22	19.32	8.08	22	ns
1000 ppm O2	52.7	7.51	18	56.59	7.39	22	ns
normoxia	-	-	-	21.8	4.07	20	ns
1000 ppm O2	-	-	-	46.8	6.53	20	ns
normoxia	-	-	-	19.7	4.79	20	ns
1000 ppm O2	-	-	-	42	8.35	20	ns
1000 ppm O2	68	6.2	17	77.5	7.82	18	ns
1000 ppm O2	44.2	4.49	10	43.5	5.21	10	ns
normoxia	-	-	-	-	-	-	-
1000 ppm O2	44.2	4.49	14	43.5	5.21	15	ns
p-value: ns = >0.05, * = ≤0.05, ** = ≤0.01, *** = ≤0.001, **** = ≤0.0001
