# Supplementary material for: Hypoxia disrupts proteostasis in Caenorhabditis elegans
Source: Aging Cell. 2014 Dec 16;14(1):92–101. doi: 10.1111/acel.12301 (PMC4326909; doi:10.1111/acel.12301)
Supplement: Supplementary file 6 [file acel0014-0092-sd6.xlsx]

## Sheet: Sheet1
Fawcett et al., Supplemental Table 5
Supplemental Table 5B. Summary of experiments from Fig. 5B: Exposure to hypoxia has long-lasting effects on proteostasis.
	Hypoxia Exposure		t= 0			t=5				t=10				t=15				t=19
Strain		Condition	#aggregates	SD	n	#aggregates	SD	n	p-value	#aggregates	SD	n	p-value	#aggregates	SD	n	p-value	#aggregates	SD	n	p-value
YFP::polyQ35(rmls132)	-	normoxia	0.25	0.44	20	-	-	-	-	-	-	-	-	-	-	-	-	1.85	1.39	20	ns
Q35	3 hours	1000 ppm	0.35	0.59	20	-	-	-	-	-	-	-	-	-	-	-	-	7.5	4.27	20	****
Q35	3 hours	anoxia	0.3	0.66	20	-	-	-	-	-	-	-	-	-	-	-	-	8.4	1.9	20	****
Q35	-	normoxia	0.12	0.33	25	0.64	0.81	25	ns	0.48	0.65	25	ns	1.08	0.996	25	ns	1.64	1.15	25	ns
Q35	6 hours	5000 ppm	0.24	0.44	25	0.68	0.8	25	ns	0.28	0.54	25	ns	1.2	1.16	25	ns	1.52	1.194	25	ns
Q35	6 hours	1000 ppm	0.92	1.04	25	0.6	1.04	25	ns	1	0.91	25	ns	13.36	4.01	25	****	22.92	8.45	25	****
Q35	6 hours	anoxia	0.32	0.48	25	0.44	0.58	25	ns	0.36	0.57	25	ns	11.48	2.37	25	****	18.76	2.09	25	****
Q35	-	normoxia	0.12	0.33	25	0.64	0.81	25	ns	-	-	-	-	1.08	1	25	ns	1.64	1.15	25	ns
Q35	6 hours	5000 ppm	0.24	0.44	25	0.68	0.8	25	ns	-	-	-	-	1.2	1.16	25	ns	1.52	1.19	25	ns
Q35	6 hours	1000 ppm	0.92	1.04	25	0.6	1.04	25	ns	-	-	-	-	14.36	4	25	****	22.92	8.45	25	****
Q35	6 hours	anoxia	0.32	0.48	25	0.44	0.58	25	ns	-	-	-	-	11.48	2.37	25	****	18.76	6.06	25	****
Q35	-	normoxia	0.8	0.89	20	-	-	-	-	2.15	2.28	20	ns	3.3	2.03	20	ns	-	-	-	-
Q35	9.5 hours	1000 ppm	1.25	1.12	20	-	-	-	-	10.8	2.82	20	****	19.55	5.05	20	****	-	-	-	-
Q35	9.5 hours	anoxia	0.3	0.47	20	-	-	-	-	11.25	3.54	20	****	23.85	5.29	20	****	-	-	-	-
p-value: ns = >0.05, * = ≤0.05, ** = ≤0.01, *** = ≤0.001, **** = ≤0.0001
t= hours of recovery in normoxia
