# Supplementary material for: Hypoxia disrupts proteostasis in Caenorhabditis elegans
Source: Aging Cell. 2014 Dec 16;14(1):92–101. doi: 10.1111/acel.12301 (PMC4326909; doi:10.1111/acel.12301)
Supplement: Supplementary file 7 [file acel0014-0092-sd7.xlsx]

## Sheet: Sheet1
Fawcett et al., Supplemental Table 6
Supplemental Table 6A. Summary experiments from Fig. 4E and 6B,E: Adaptation to H2S protects against hypoxia-induced protein aggregation in a sir-2.1-independent manner.
		- H2S			+ 50 ppm H2S
Strain	Condition	#aggregates	SD	n	#aggregates	SD	p-value	n
YFP::polyQ35(rmls132)	normoxia	5.6	2.88	30	3.266	5.54	ns	30
	1000 ppm	26.8667	10.97	30	15.3	11.79	****	30
Q35	normoxia	6.36	3.02	30	3.066	2.16	**	30
	1000 ppm	19.766	6.85	30	9.2	9.802	***	30
Q35	normoxia	1.233	1.104	30	0.9	0.922	ns	30
	1000 ppm	18	6.09	30	8.9	7.498	*	30
Q35	normoxia	5.6	2.883	30	3.267	5.545	ns	30
	1000 ppm	26.87	10.972	30	15.3	11.79	**	30
Q35	normoxia	1.2333	1.104	30	0.9	0.922	ns	30
	1000 ppm	18	6.09	30	8.9	7.49	**	30
Q35	normoxia	1.38	1.13	30	1.43	1.23	ns	30
	1000 ppm	9.81	7.52	30	2.37	1.52	***	30
YFP::polyQ35;sir-2.1(ok434)	normoxia	2.15	1.76	30	3.23	2.91	ns	30
	1000 ppm	6.75	3.69	30	3.69	2.62	*	30
Q35	normoxia	10.81	4.73	31	19.71	4.14	ns	21
	1000 ppm	31.94	6.7	18	49.48	7.82	**	21
Q35;sir-2.1	normoxia	12	2.53	26	18.28	4.65	ns	18
	1000 ppm	50.11	5.36	20	41.44	7.33	**	16
Q35	1000 ppm	41	14.56	20	26.31	11.21	**	20
Q35;sir-2.1	1000 ppm	41.22	11.83	20	30.44	11.27	*	20
Q35;sir-2.1	1000 ppm	37.4	10.91	20	20	4.487	****	20
Q35;sir-2.1	1000 ppm	43.36	9.951	15	27.48	12.4	***	27
Q35;sir-2.1	1000 ppm	20.25	16.26	15	8.625	7.65	*	15
Q35;sir-2.1	1000 ppm	40.88	16.07	20	23.33	14.43	**	20
Q35	normoxia	8.5	3.63	25	-	-	-	-
	1000 ppm	24.6	7.8	32	-	-	-	-
Q35;sir-2.1	normoxia	6.3	2.39	34	-	-	-	-
	1000 ppm	27.9	7.22	30	-	-	-	-
p-value: ns = >0.05, * = ≤0.05, ** = ≤0.01, *** = ≤0.001, **** = ≤0.0001
Supplemental Table 6B. Summary experiments from Fig. 6C,D: H2S pre-treatment delays polyglutamine-associated paralysis after hypoxia.
Strain	Condition	+/- H2S	Median onset of paralysis (days)	n	p-value
YFP::polyQ40(rmls133)	1000 ppm O2	-	5	26	*
Q40	1000 ppm O2	+	8	26
Q40	1000 ppm O2	-	8	45	*
Q40	1000 ppm O2	+	10	41
Q40	1000 ppm O2	-	6	42	*
Q40	1000 ppm O2	+	9	36
Q40	normoxia	-	10	25	ns
Q40	normoxia	+	10	39
Q40	normoxia	-	11	37	ns
Q40	normoxia	+	10	62
p-value: ns = >0.05, * = ≤0.05, ** = ≤0.01, *** = ≤0.001, **** = ≤0.0001
