# Supplementary material for: Hypoxia disrupts proteostasis in Caenorhabditis elegans
Source: Aging Cell. 2014 Dec 16;14(1):92–101. doi: 10.1111/acel.12301 (PMC4326909; doi:10.1111/acel.12301)
Supplement: Supplementary file 8 [file acel0014-0092-sd8.xlsx]

## Sheet: Sheet1
Fawcett el al., Supplemental Table 7
Supplemental Table 7A. Summary of experiments for Fig. 7B: Post-treatment with H2S slows polyglutamine protein aggregation after return to normoxia.
			- H2S		+ 50 ppm H2S
Strain	Condition	# YFP foci	SD	n	# YFP foci	SD	n	p-value	notes
YFP::polyQ35(rmls132)	normoxia	0.83	1.01	25	0.41	0.5	25	ns	L1s hypoxia 24 hours
Q35	1000 ppm	24.34	15.09	35	6.85	6.76	25	**
Q35	normoxia	1.0666	1.14	30	0.9	0.8847	30	ns	L1s hypoxia 24 hours
Q35	1000 ppm	4.44	2.38	20	2.21	1.81	14	**	L1s hypoxia 24 hours
Q35	1000 ppm	10.633	3.69	30	4.2	2.8815	30	***
YFP::polyQ35(rmls132)	normoxia	10.52	4.63	30	13.38	3.86	33	ns	L4s hypoxia 24 hours
Q35	1000 ppm	39.96	20.16	25	33.41	18.9	30	ns
Q35	1000 ppm	51.46	9.72	15	33.38	9.24	15	***	L4s hypoxia 24 hours
Q35	1000 ppm	37.44	10.91	16	20	4.487	16	***
Q35	1000 ppm	28.81	3.67	21	23.91	4.49	23	**	L4s hypoxia 24 hours
p-value: ns = >0.05, * = ≤0.05, ** = ≤0.01, *** = ≤0.001, **** = ≤0.0001
Supplemental Table 7B. Summary of experiments from Fig. 7C: Post-treatment with H2S delays paralysis after hypoxia.
Strain	Condition	+/- H2S	Median onset of paralysis (days)	n	p-value
YFP::polyQ40(rmls133)	1000 ppm O2	-	7	30	**
Q40	1000 ppm O2	+	11	25
Q40	1000 ppm O2	-	7	35	*
Q40	1000 ppm O2	+	9	35
Q40	1000 ppm O2	-	5	41	**
Q40	1000 ppm O2	+	9	28
p-value: ns = >0.05, * = ≤0.05, ** = ≤0.01, *** = ≤0.001, **** = ≤0.0001
Supplemental Table 7C. Summary of experiments from Fig. 7D: Post-treatment with H2S delays amyloid-beta paralysis after hypoxia.
Strain	Condition	+/- H2S	Median onset of paralysis (days)	n	p-value
Abeta	1000 ppm O2	-	7	32	ns
Abeta	1000 ppm O2	+	8	28
Abeta	1000 ppm O2	-	7	41	*
Abeta	1000 ppm O2	+	9	35
p-value: ns = >0.05, * = ≤0.05, ** = ≤0.01, *** = ≤0.001, **** = ≤0.0001
