# Supplementary material for: Hypoxia disrupts proteostasis in Caenorhabditis elegans
Source: Aging Cell. 2014 Dec 16;14(1):92–101. doi: 10.1111/acel.12301 (PMC4326909; doi:10.1111/acel.12301)
Supplement: Supplementary file 10 [file acel0014-0092-sd10.xlsx]

## Sheet: Sheet1
Supplemental Table 9.
Supplemental Table 9A: Summary of experiments from Supplemental Fig. 1. : 5,000 ppm O2 doesnot accelerate paralysis associated with expression of YFP::polyQx
Strain	Condition (24 hours)	Age at hypoxia	Median onset of paralysis (days)	n	p-value
YFP::polyQ35(rmls132)	normoxia	L4	8	38
Q35	5000 ppm O2	L4	7	34	ns
Q35	1000 ppm O2	L4	6.5		****
Q35	normoxia	L4	7	42
Q35	5000 ppm O2	L4	7	43	ns
Q35	1000 ppm O2	L4	5		****
Q35	normoxia	L4	7	49
Q35	5000 ppm O2	L4	8	45	ns
p-value: ns = >0.05, * = ≤0.05, ** = ≤0.01, *** = ≤0.001, **** = ≤0.0001
Supplemental Table 9B: Summary of experiments from Supplemental Fig. 3.: Q35;hif-1 animals become paralyzed at similar rates to Q35 animals in house air.
Strain	Condition (24 hours)	Age when exposed to hypoxia	Median onset of paralysis (days of adulthood)	n	p-value
YFP::polyQ35(rmls132)	normoxia	-	6	34	ns
YFP::polyQ35(rmls132);hif-1(ia04)	normoxia	-	6	69
Q35	normoxia	-	7	28	ns
Q35;hif-1	normoxia	-	7	27
Q35	normoxia	-	7	49	*
Q35;hif-1	normoxia	-	7	48
Q35	normoxia	-	7	29	ns
Q35;hif-1	normoxia	-	7	27
Q35	normoxia	-	10	29	ns
Q35;hif-1	normoxia	-	13	39
Q35	normoxia	-	9	39	ns
Q35;hif-1	normoxia	-	8	40
Q35	1000 ppm O2	L4	5	20	ns
Q35;hif-1	1000 ppm O2	L4	6	30
Q35	1000 ppm O2	L4	6.5	14	ns
Q35;hif-1	1000 ppm O2	L4	6	27
Q35	1000 ppm O2	L4	8	28	ns
Q35;hif-1	1000 ppm O2	L4	8	40
Q35	1000 ppm O2	L4	9	39	ns
Q35;hif-1	1000 ppm O2	L4	8	40
p-value: ns = >0.05, * = ≤0.05, ** = ≤0.01, *** = ≤0.001, **** = ≤0.0001
